# Supplementary material for: The genus Scapheremaeus (Acari, Oribatida, Cymbaeremaeidae) in the oribatid mite fauna of New Zealand, with description of two new species
Source: Zookeys. 2015 Jun 17;(508):69–83. doi: 10.3897/zookeys.508.10005 (PMC4492206; doi:10.3897/zookeys.508.10005)
Supplement: XML Treatment for Scapheremaeus gibbus [file zookeys.508.10005-treatment1.xml]

<!DOCTYPE tp:taxon-treatment
  PUBLIC "-//TaxonX//DTD Taxonomic Treatment Publishing DTD v0 20100105//EN" "tax-treatment-NSO.dtd">
<tp:taxon-treatment xmlns:tp="http://www.plazi.org/taxpub"><tp:treatment-meta><kwd-group><label>Taxon classification</label><kwd><named-content content-type="kingdom">Animalia</named-content></kwd><kwd><named-content content-type="order">Oribatida</named-content></kwd><kwd><named-content content-type="family">Cymbaeremaeidae</named-content></kwd></kwd-group><mixed-citation publication-type="journal"><person-group><name><surname>Ermilov</surname><given-names>Sergey G.</given-names></name><name><surname>Minor</surname><given-names>Maria A.</given-names></name></person-group><article-title>The genus <italic><tp:taxon-name><tp:taxon-name-part taxon-name-part-type="genus">Scapheremaeus</tp:taxon-name-part></tp:taxon-name></italic> (<tp:taxon-name><tp:taxon-name-part taxon-name-part-type="subclass">Acari</tp:taxon-name-part></tp:taxon-name>, <tp:taxon-name><tp:taxon-name-part taxon-name-part-type="order">Oribatida</tp:taxon-name-part></tp:taxon-name>, <tp:taxon-name><tp:taxon-name-part taxon-name-part-type="family">Cymbaeremaeidae</tp:taxon-name-part></tp:taxon-name>) in the oribatid mite fauna of New Zealand, with description of two new species</article-title><source>Zookeys</source><day>17</day><month>6</month><year>2015</year><volume>2015</volume><issue>508</issue><fpage>69</fpage><lpage>83</lpage><pub-id pub-id-type="doi">10.3897/zookeys.508.10005</pub-id></mixed-citation></tp:treatment-meta><tp:nomenclature><tp:taxon-name>
                        <tp:taxon-name-part taxon-name-part-type="genus">Scapheremaeus</tp:taxon-name-part>
                        <tp:taxon-name-part taxon-name-part-type="species">gibbus</tp:taxon-name-part>
                        <object-id xmlns:xlink="http://www.w3.org/1999/xlink" content-type="zoobank" xlink:type="simple">http://zoobank.org/A7609D9D-BC17-4683-91C9-F76EB06C79BA</object-id>
                    </tp:taxon-name><tp:taxon-status xmlns:xlink="http://www.w3.org/1999/xlink" xlink:type="simple">sp. n.</tp:taxon-status><xref ref-type="fig" rid="F1">Figs 1–3</xref><xref ref-type="fig" rid="F2">, 4–12</xref><xref ref-type="fig" rid="F3">, 13–17</xref><xref ref-type="fig" rid="F4">, 18–22</xref></tp:nomenclature><tp:treatment-sec sec-type="Diagnosis"><title>Diagnosis.</title><p>Body size: 270–307 × 131–147. Body surface areolate-reticulate. Costulae reduced, terminated by tubercles. Transcostula not developed. Rostral setae thin, directed medially. Lamellar setae minute. Bothridial setae globular. Humeral processes and circumdorsal scissure absent. Thirteen pairs of short, simple notogastral setae. Anterior tectum of ventral plate strongly developed. Palp femora with one seta. Five pairs of genital setae. Lyrifissures <italic>iad</italic> in transverse position. Monodactylous. Femora I and II with extremely large ventral expansions.</p></tp:treatment-sec><tp:treatment-sec sec-type="Description"><title>Description.</title><p><italic>Measurements</italic>. Body length: 299 (holotype: female), 270–307 (seven paratypes: four females and three males); notogaster width: 147 (holotype), 143–151 (seven paratypes).</p><p><italic>Integument</italic>. Body color light yellow-brownish. Body surface with areolate-reticulate sculpturing.</p><p><italic>Prodorsum</italic>. Rostrum broadly rounded. Costulae reduced, terminated by tubercles, bearing lamellar setae. Transcostula absent. Rostral setae (<italic>ro</italic>, 10) thin, smooth, directed medially, inserted on transverse fold. Lamellar setae minute (<italic>le</italic>, 4), thin, straight, inserted nearer to bothridia than rostral setae. Interlamellar and exobothridial setae and their alveoli absent. Bothridial setae (<italic>ss</italic>, 22–24) globular, pigmented, with short stalk (6–8) and longer (16) head, having longitudinal ridges.</p><p><italic>Notogaster</italic>. Normal in form, not flattened. Anterior margin slightly convex medially. Lenticulus (<italic>len</italic>) distinct. Humeral regions without processes. Centrodorsal zone forming longitudinal elongate hump-like structure. Circumdorsal scissure absent. Thirteen pairs of simple notogastral setae, located on small tubercles. Centro-dorsal part with four pairs of setae (<italic>da</italic>, <italic>dm</italic>, <italic>lm</italic>, <italic>dp</italic>). All lyrifissures (<italic>im</italic>, <italic>ip</italic>, <italic>ih</italic>, <italic>ips</italic>; except <italic>ia</italic>) well visible. Opisthonotal gland openings (<italic>gla</italic>) located posteriorly to <italic>im</italic>.</p><p><italic>Gnathosoma</italic>. Subcapitulum longer than wide (53–57 × 32–36). Subcapitular setae thin, smooth; <italic>a</italic> and <italic>m</italic> (both 10) longer than <italic>h</italic> (6) and adoral setae (<italic>or</italic><sub>1</sub>, <italic>or</italic><sub>2</sub>, 4–6). Setae <italic>a</italic> slightly thicker than other. Palps (41–45) with setation 0–1–1–3–9(+ω). Solenidion free, not attached to eupathidium (<italic>acm</italic>). Chelicerae (53–57) with two simple, barbed setae; <italic>cha</italic> (16–18) longer than <italic>chb</italic> (12). Trägårdh’s organ long, tapered.</p><p><italic>Epimeral and lateral podosomal regions</italic>. Anterior tectum strongly developed. Pedotecta I large, concave in dorsal view and scale-like in lateral view. Pedotecta II elongated, bifurcate distally in ventral view and broadly triangular in lateral view. Apodemes 1, 2, sejugal and 3 distinctly developed. Epimeral setal formula 3–1–2–2. Epimeral setae short (4), thin, smooth. Discidia (<italic>dis</italic>) roundly triangular.</p><p><italic>Anogenital region</italic>. Five pairs of genital (<italic>g</italic><sub>1</sub>–<italic>g</italic><sub>5</sub>), one pair of aggenital (<italic>ag</italic>), two pairs of anal (<italic>an</italic><sub>1,</sub> <italic>an</italic><sub>2</sub>) and two pairs of adanal (<italic>ad</italic><sub>1</sub>, <italic>ad</italic><sub>2</sub>) setae similar in length (4), thin, smooth, inserted on small tubercles. Lyrifissures <italic>iad</italic> in transverse position. Ovipositor elongated (68–77 × 32–36), lobes (36–41) longer than length of distal section (beyond middle fold; 32–36). Each of three lobes with four straight, smooth setae, ψ<sub>1</sub> ≈ τ<sub>1</sub> (20) longer than ψ<sub>2</sub> ≈ τ<sub>a</sub> ≈ τ<sub>b</sub> ≈ τ<sub>c</sub> (8–10). Coronal setae and their alveoli absent.</p><p><italic>Legs</italic>. Monodactylous. Femora I and II with extremely large ventral expansions. Porose areas (<italic>p.a</italic>) slightly visible, oval. Formulas of leg setation and solenidia: I (0–4–2–4–16) [1–2–2], II (0–4–2–3–15) [1–1–1], III (1–2–1–3–14) [1–1–0], IV (0–2–1–3–12) [1–1–0]; homology of setae and solenidia as indicated in Table 1. Famuli (ε) short, slightly dilated distally. Solenidia simple, σ on genua IV minute. Setae <italic>l</italic> on tibiae I setiform, not modified.</p><fig id="F1" position="float" orientation="portrait"><label>Figures 1–3.</label><caption><p><italic><tp:taxon-name><tp:taxon-name-part taxon-name-part-type="genus">Scapheremaeus</tp:taxon-name-part> <tp:taxon-name-part taxon-name-part-type="species">gibbus</tp:taxon-name-part></tp:taxon-name></italic> sp. n., adult: <bold>1</bold> dorsal view <bold>2</bold> ventral view (legs not shown) <bold>3</bold> lateral view (gnathosoma and legs except basal parts not shown). Scale bar 50 µm.</p></caption><graphic xmlns:xlink="http://www.w3.org/1999/xlink" xlink:href="zookeys-508-069-g001.jpg" position="float" orientation="portrait" xlink:type="simple" id="oo_45237.jpg"/></fig><fig id="F2" position="float" orientation="portrait"><label>Figures 4–12.</label><caption><p><italic><tp:taxon-name><tp:taxon-name-part taxon-name-part-type="genus">Scapheremaeus</tp:taxon-name-part> <tp:taxon-name-part taxon-name-part-type="species">gibbus</tp:taxon-name-part></tp:taxon-name></italic> sp. n., adult: <bold>4</bold> frontal view of prodorsum (legs I except basal parts not shown) <bold>5</bold> posterior view <bold>6</bold> subcapitulum and palp <bold>7</bold> chelicera, antiaxial view <bold>8</bold> ovipositor <bold>9</bold> leg I, without trochanter, right, antiaxial view <bold>10</bold> femur of leg II, left, paraxial view <bold>11</bold> leg III, without tarsus, left, antiaxial view <bold>12</bold> leg IV, left, antiaxial view. Scale bars 50 µm (<bold>4, 5</bold>), 20 µm (<bold>6–12</bold>).</p></caption><graphic xmlns:xlink="http://www.w3.org/1999/xlink" xlink:href="zookeys-508-069-g002.jpg" position="float" orientation="portrait" xlink:type="simple" id="oo_45238.jpg"/></fig><fig id="F3" position="float" orientation="portrait"><label>Figures 13–17.</label><caption><p><italic><tp:taxon-name><tp:taxon-name-part taxon-name-part-type="genus">Scapheremaeus</tp:taxon-name-part> <tp:taxon-name-part taxon-name-part-type="species">gibbus</tp:taxon-name-part></tp:taxon-name></italic> sp. n., dissected adult, microscope images: <bold>13</bold> lamellar setae and ornamentation in centro-dorsal part of prodorsum <bold>14</bold> bothridial seta <bold>15</bold> lenticulus and sculpture on anterior part of notogaster <bold>16</bold> sculpture on centro-dorsal part of notogaster <bold>17</bold> sculpturing in dorso-lateral part of notogaster. Scale bar 20 µm.</p></caption><graphic xmlns:xlink="http://www.w3.org/1999/xlink" xlink:href="zookeys-508-069-g003.jpg" position="float" orientation="portrait" xlink:type="simple" id="oo_45239.jpg"/></fig><fig id="F4" position="float" orientation="portrait"><label>Figures 18–22.</label><caption><p><italic><tp:taxon-name><tp:taxon-name-part taxon-name-part-type="genus">Scapheremaeus</tp:taxon-name-part> <tp:taxon-name-part taxon-name-part-type="species">gibbus</tp:taxon-name-part></tp:taxon-name></italic> sp. n., dissected adult, microscope images: <bold>18</bold> sculpturing in anterior part of epimeral region <bold>19</bold> genital plates <bold>20</bold> left anal plate and sculpturing in adanal part of ventral plate <bold>21</bold> pedotecta II <bold>22</bold> femur I, left, paraxial view. Scale bar 20 µm.</p></caption><graphic xmlns:xlink="http://www.w3.org/1999/xlink" xlink:href="zookeys-508-069-g004.jpg" position="float" orientation="portrait" xlink:type="simple" id="oo_45240.jpg"/></fig></tp:treatment-sec><tp:treatment-sec sec-type="Material examined"><title>Material examined.</title><p>Holotype (female) and seven paratypes (four females and three males): New Zealand, South Island, Central Otago, Old Man’s Range, <named-content xmlns:xlink="http://www.w3.org/1999/xlink" content-type="dwc:verbatimCoordinates" xlink:type="simple">45°18'58"S, 169°11'45"E</named-content>, 1646 m a.s.l., in soil and debris under <italic><tp:taxon-name><tp:taxon-name-part taxon-name-part-type="genus">Dracophyllum</tp:taxon-name-part> <tp:taxon-name-part taxon-name-part-type="species">muscoides</tp:taxon-name-part></tp:taxon-name></italic> cushion, 17 February 2014, collected by M. Minor.</p></tp:treatment-sec><tp:treatment-sec sec-type="Type deposition"><title>Type deposition.</title><p>The holotype and two paratypes are deposited in the New Zealand National Arthropod Collection, Auckland, New Zealand; two paratypes are deposited in the collection of the Senckenberg Institution, Frankfurt, Germany; three <!--PageBreak-->paratypes are deposited in the collection of the Tyumen State University Museum of Zoology, Tyumen, Russia.</p></tp:treatment-sec><tp:treatment-sec sec-type="Etymology"><title>Etymology.</title><p>The specific name <italic>gibbus</italic> refers to the clearly convex centrodorsal notogastral region, forming longitudinal elongate hump-like structure.</p></tp:treatment-sec><tp:treatment-sec sec-type="Remarks"><title>Remarks.</title><p>The new species is most similar to <italic><tp:taxon-name><tp:taxon-name-part taxon-name-part-type="genus">Scapheremaeus</tp:taxon-name-part> <tp:taxon-name-part taxon-name-part-type="species">humeratus</tp:taxon-name-part></tp:taxon-name></italic> Balogh &amp; Mahunka, 1967 from Congo (see <xref ref-type="bibr" rid="B3">Balogh and Mahunka 1967</xref>) in having small body size, monodactylous legs, simple notogastral setae, areolate body surface, and absence of circumdorsal furrow. However, it differs from the latter by the presence of 13 pairs of notogastral setae (versus 11), globular bothridial setae (versus fusiform), five pairs of genital setae (versus six), two pairs of adanal setae (versus three), transverse position of adanal lyrifissures (versus longitudinal) and absence of humeral processes (versus well developed).</p></tp:treatment-sec><ref-list><ref id="B3"><mixed-citation xmlns:xlink="http://www.w3.org/1999/xlink" xlink:type="simple"><person-group><name name-style="western"><surname>Balogh</surname><given-names>J</given-names></name><name name-style="western"><surname>Mahunka</surname><given-names>S</given-names></name></person-group> (<year>1967</year>) <article-title>The scientific results of the Hungarian soil zoological expeditions to the Brazzaville-Congo. 30. The oribatid mites (<tp:taxon-name><tp:taxon-name-part taxon-name-part-type="subclass">Acari</tp:taxon-name-part></tp:taxon-name>) of Brazzaville-Congo, II.</article-title> <source>Opus. Zool. Budapest</source> <volume>7</volume>(<issue>1</issue>): <fpage>35</fpage>–<lpage>43</lpage>.</mixed-citation></ref></ref-list></tp:taxon-treatment>
